# Supplementary material for: Plasmodium falciparum Parasites Are Killed by a Transition State Analogue of Purine Nucleoside Phosphorylase in a Primate Animal Model
Source: PLoS One. 2011 Nov 11;6(11):e26916. doi: 10.1371/journal.pone.0026916 (PMC3214022; doi:10.1371/journal.pone.0026916)
Supplement: Table S1 — Weights and complete blood chemistry profiles of Aotus monkeys. (XLS) [file pone.0026916.s008.xls]

## Sheet: PK
Pharmacokinetics of BCX4945 in Aotus lemurinus lemurinus
CHRONOLOGY OF WEIGHTS, CBC´s AND BLOOD CHEMISTRY DETERMINATIONS
Route of Administration	IV doses - 10 mg/kg, once a day/3 days
MN ID/SEX	21014 / Male					21007 / Female					22014 / Male					22004 / Male
DAY	-2	6	12	18	79	-2	6	12	18	79	-2	6	12	18	79	-2	6	12	19	79
WEIGHT (g)	940	920	891	877	880	670	677	667	676	648	818	805	783	766	798	815	846	797	797	800
Complete Blood Count (CBC)
Leucocytes (x 103/ul)	16.4	13.9	16.9	15.3	12.6	15	12.6	15.4	11.7	10.3	21.3	22.4	18.2	17.9	20.8	18.4	22.4	16.6	16.7	13.7
Lymphocytes (%)	68.4	69.2	64.5	66.1	61.3	75.7	65.4	70.7	83.4	65.7	74.9	73.6	61.7	66.5	68.9	75	62.9	63.8	64.6	71.4
Monocytes (%)	22	16	7.2	8.8	8.1	18.1	21.8	12.9	6.4	10.9	13.2	5.8	5.6	7.6	6.5	6.5	7.9	5.2	5.9	4.3
Granulocytes (%)	9.6	14.8	28.3	25.1	30.6	6.2	12.8	16.4	10.2	23.4	11.9	20.6	32.7	25.9	24.6	18.5	29.2	31	29.5	24.3
Lymphocytes (x 103/ul)	11.2	9.6	10.9	10.1	7.7	11.4	8.2	10.9	9.8	6.8	16	16.5	11.2	11.9	14.3	13.8	14.1	10.6	10.8	9.8
Monocytes (x 103/ul)	3.6	2.2	1.2	1.3	1	2.7	2.7	2	0.7	1.1	2.8	1.3	1	1.4	1.4	1.2	1.8	0.9	1	0.6
Granulocytes (x 103/ul)	1.6	2.1	4.8	3.8	3.9	0.9	1.6	2.5	1.2	2.4	2.5	4.6	6	4.6	5.1	3.4	6.5	5.1	4.9	3.3
Erythrocytes (x 106/ul)	6.17	5.48	5.92	6.34	6.69	5.87	4.52	4.97	5.4	5.57	6.37	5.47	5.67	6.1	6.57	6.15	5.4	6.32	6.06	5.55
Hemoglobin (g/dL)	15.2	13.2	15.7	16.2	16.5	14.2	11.2	13.2	14.2	14.3	17.7	15.1	16.4	17.2	18.4	16.8	15	16.4	16.1	15.4
Hematocrit (%)	45.6	41.2	45.2	47.6	47.8	43.2	33.7	39.3	42.2	40.8	51.6	44.5	47.7	50.2	52.1	49.1	43.7	49.6	47.5	45.7
Mean Corpuscular Volume (fL)	73.9	75.1	76.3	75	71.4	73.7	74.6	79	78.1	73.2	81	81.4	84.1	82.9	79.2	79.8	80.8	78.4	78.5	82.4
Mean Corpuscular Hemoglobin (pg)	24.7	24.1	26.5	25.5	24.7	24.2	24.7	26.5	26.3	25.7	27.8	27.6	29	28.2	28	27.3	27.8	26	26.6	27.8
Mean Hemoglobin Content (g/dL)	33.4	32.1	34.8	34	34.6	32.9	33.1	33.6	33.7	35.1	34.3	33.9	34.5	34	35.3	34.3	34.3	33.1	33.9	33.7
Red Cell Distribution Width (%)	12	11.5	13.8	13	12.1	12.1	11.6	16.1	14.5	10.9	13.1	12.2	16	13.5	13.1	13.3	14.7	14.5	13.6	15.4
Platelets x 103/ul	205	421	442	299	260	494	615	496	498	477	377	464	473	482	470	442	424	408	374	365
Mean Platelet Volume (fL)	15.4	13.7	14.6	13.8	14.3	10.6	9.9	11.5	10.5	9.9	12.5	10.2	10.5	10.9	11.3	11.6	10.3	9.9	10.7	12
Reticulocytes (%)	2	1.8	2.2	1.9	1.5	2.1	1.3	2.9	2.3	1.2	1.9	2.2	2.2	2.2	1.7	2.2	2.2	2.5	2.6	1.9
BIOCHEMISTRY
Glutamate Pyruvate Transaminase (U/L)	19.1	42.7	13.7	13.9	N/D	11.9	39.7	20.8	16.8	N/D	20.4	46.5	22.6	19	N/D	12.8	32.6	20.1	15.1	N/D
Creatine (mg/dL)	<0.5	<0.5	0.532	<0.5	N/D	0.503	<0.5	<0.5	<0.5	N/D	0.521	<0.5	<0.5	<0.5	N/D	<0.5	<0.5	0.55	<0.5	N/D
Blood Urea Nitrogen (mg/dL)	N/D	<10.0	13.7	11.4	N/D	N/D	<10.0	15	12.95	N/D	N/D	10.1	16.55	22.45	N/D	16.05	<10.0	13.85	16	N/D
Route of Administration	ORAL Doses
	One dose - 50 mg/kg					Two doses - 50 mg/kg, once a day/2 days					Three doses - 50 mg/kg, once a day/3 days
MN ID/SEX	23015 / Male					22038 / Female					23029 / Female
DAY	-2	6	12	19	79	-2	6	12	19	79	-2	6	12	19	79
WEIGHT (g)	805	819	786	770	775	777	798	814	840	866	800	770	783	760	910
Complete Blood Count (CBC)
Leucocytes (x 103/ul)	11.5	8.6	10.9	9.7	9.2	17.4	24.1	13.8	16.9	11.8	26.9	15.6	19.3	17.1	16.6
Lymphocytes (%)	82	79.7	61.2	73.3	78.1	64.5	67	56.8	62.8	75.2	65.2	60.7	54.9	64.8	54.4
Monocytes (%)	6.5	6	5.9	5.8	7	17	14.2	4.5	8.6	7.7	10.9	8	15.9	10.3	5.3
Granulocytes (%)	11.5	14.3	32.9	20.9	14.9	18.5	18.8	38.7	28.6	17.1	23.9	31.3	29.2	24.9	40.3
Lymphocytes (x 103/ul)	9.4	6.9	6.7	7.1	7.2	11.2	16.1	7.8	0.6	8.9	17.5	9.5	10.6	11.1	9
Monocytes (x 103/ul)	0.7	0.5	0.6	0.6	0.6	3	3.4	0.6	1.5	0.9	2.9	1.2	3.1	1.8	0.9
Granulocytes (x 103/ul)	1.3	1.2	3.6	2	1.4	3.2	4.5	5.3	4.8	2	6.4	4.9	5.6	4.3	6.7
Erythrocytes (x 106/ul)	5.27	4.87	5.35	5.99	4.09	5.21	4.07	4.75	4.93	4.96	5.44	4.58	4.75	4.91	5.28
Hemoglobin (g/dL)	15.4	14.1	15.8	17.4	13.7	12	9.8	12.8	13	13.6	13.5	11.7	12.3	12.8	14.3
Hematocrit (%)	45.1	42.3	45.7	50.6	40.7	36.7	30	37.7	39.1	39.9	40.4	35.3	36.6	37.9	40.9
Mean Corpuscular Volume (fL)	85.6	86.8	85.4	84.4	99.5	70.5	73.7	79.4	79.4	80.5	74.1	77	77.1	77.1	77.4
Mean Corpuscular Hemoglobin (pg)	29.2	28.9	29.5	29.1	33.6	23.1	24.1	27	26.4	27.5	24.8	25.5	25.9	26.2	27.1
Mean Hemoglobin Content (g/dL)	34.1	33.3	34.5	34.4	33.8	32.8	32.6	34	33.3	34.2	33.5	33.1	33.6	33.9	35.1
Red Cell Distribution Width (%)	12.2	14.3	13.3	13.4	13.2	12.3	14.1	20.3	17.4	12.7	12.4	14.3	15	14.9	12.3
Platelets x 103/ul	301	352	340	370	193	617	545	388	446	381	363	518	303	438	325
Mean Platelet Volume (fL)	12.4	10.6	11.5	10.8	12.1	11.1	11.4	11.8	11.2	13.8	12.4	11.2	11.8	10.6	12.8
Reticulocytes (%)	2.1	2.8	2.1	1.6	2.1	2.1	1.9	3.1	2.8	1	2.2	1.7	3	2.5	1.3
BIOCHEMISTRY
Glutamate Pyruvate Transaminase (U/L)	34.7	26.2	N/D	27.5	N/D	12.6	22.8	22.6	31.6	N/D	11.2	19.4	12.5	9.32	N/D
Creatine (mg/dL)	N/D	<0.5	N/D	0.587	N/D	0.552	<0.5	<0.5	<0.5	N/D	<0.5	<0.5	<0.5	<0.5	N/D
Blood Urea Nitrogen (mg/dL)	N/D	<10.0	N/D	11.25	N/D	N/D	10.3	10.15	11.15	N/D	N/D	<10.0	11.8	11.6	N/D
N/D = not determined

## Sheet: PD-1
	Pharmacodynamics of BCX4945 in Aotus lemurinus lemurinus (Trial 1)
	CHRONOLOGY OF WEIGHTS, CBC´s AND BLOOD CHEMISTRY DETERMINATIONS
Route of Administration	IV dose - 10 mg/kg, once a day/3 days
MN ID/SEX	24056 / Male					26057 / Male					26017 / Female
DAY	-2	9	12	19	26	-2	9	12	19	25	-2	9	12	19	25
WEIGHT (g)	849	930	849	875	910	684	685	684	690	687	766	790	766	754	760
Complete Blood Count (CBC)
Leucocytes (x 103/ul)	18.5	22.1	31	23.7	16.5	15.9	19.5	41.2	16.7	11.5	15.7	16.7	36.3	30.1	12.4
Lymphocytes (%)	24.1	44.6	57.1	48.9	45.8	42.6	64.7	73	76.9	72.6	71.7	65.5	72.6	87.7	81.9
Monocytes (%)	5.1	34	13.8	22.2	7.5	3.6	16.1	8.5	10.7	11.3	5.1	14.8	9.6	5.6	6.2
Granulocytes (%)	70.8	21.4	29.1	28.9	46.7	53.8	19.2	18.5	12.4	16.1	23.2	19.7	17.8	6.7	11.9
Lymphocytes (x 103/ul)	4.5	9.9	17.7	11.6	7.6	6.8	12.6	30.1	12.8	8.3	11.3	10.9	26.4	26.4	10.2
Monocytes (x 103/ul)	0.9	7.5	4.3	5.3	1.2	0.6	3.1	3.5	1.8	1.3	0.8	2.5	3.5	1.7	0.8
Granulocytes (x 103/ul)	13.1	4.7	9	6.8	7.7	8.6	3.7	7.6	2.1	1.9	3.6	3.3	6.5	2	1.5
Erythrocytes (x 106/ul)	6.51	4.52	4.03	4.44	4.54	6.26	3.97	3.46	4.27	4.42	6.11	4.53	4.01	4.88	5.34
Hemoglobin (g/dL)	17.2	11.8	10.7	11.9	12	16.4	10.3	9.2	11.8	12.1	16.6	12	10.9	14.2	15.2
Hematocrit (%)	50	34.4	31.2	35.1	35.9	47.6	30.6	27.1	36.3	35.7	47.6	36.1	31.6	4208	44.6
Mean Corpuscular Volume (fL)	76.8	76.1	77.3	79.1	78.9	76.1	77.1	78.4	84.9	80.8	78	79.7	78.8	87.8	83.6
Mean Corpuscular Hemoglobin (pg)	26.4	26.1	26.5	26.8	26.3	26.3	25.9	26.5	27.5	27.3	27.2	26.5	27.2	29	28.5
Mean Hemoglobin Content (g/dL)	34.4	34.4	34.3	33.9	33.4	34.5	33.6	33.8	32.4	33.8	34.9	33.3	34.5	33.1	34.1
Red Cell Distribution Width (%)	12.5	11.8	12.4	15.2	16.2	11.4	11.08	12.7	21.7	16.7	12.2	12.8	13.5	23.9	18.3
Platelets x 103/ul	354	270	160	230	314	406	322	93	96	342	250	321	188	196	291
Mean Platelet Volume (fL)	14.7	15.2	13.7	12.8	12.5	11	12.6	12.9	12.3	11.2	12.2	11.9	17.3	15.6	12
Reticulocytes (%)	1.9	1.2	1.7	2	1.9	1.5	2.3	2.1	2.3	2.1	1	1.7	1.7	1.5	1.8
BIOCHEMISTRY
Glutamate Pyruvate Transaminase (U/L)	27.2	45.3	40.8	20.1	18.2	N/D	64.4	52.6	31.3	21.7	50.6	63.3	41.8	29	23.8
Creatine (mg/dL)	0.623	0.587	0.539	<0.500	0.537	0.583	0.522	<0.500	<0.500	<0.500	0.539	0.59	0.555	0.514	0.563
Blood Urea Nitrogen (mg/dL)	13.05	14.3	21.9	<10.0	16.65	17.2	10.85	<10.0	15.3	27.95	21.6	10.65	17.3	19.25	24.85
Route of Administration	IV dose - 10 mg/kg, once a day/3 days
MN ID/SEX	26039 / Female					24060 / Male					21020 / Male
DAY	-2	9	12	19	25	-2	9	12	19	25	-2	9	12	19	25
WEIGHT (g)	680	698	680	684	690	832	888	832	852	825	766	780	766	777	760
Complete Blood Count (CBC)
Leucocytes (x 103/ul)	16.4	19.2	42.6	19.6	10.5	21	19.7	45.6	17.1	15.4	10.6	11.1	29.3	22.9	12.7
Lymphocytes (%)	30.7	66.9	73.9	77.1	64.3	41.5	50.4	60.8	48.7	63.9	67.5	56.2	56	73.7	71.1
Monocytes (%)	2.9	12	14.1	11.4	8.2	4.2	13.5	9.1	6.6	5.7	6.5	13.8	2.2	6.4	7.9
Granulocytes (%)	66.4	21.1	12	11.5	27.5	54.3	36.1	30.1	44.7	30.4	26	30	41.8	19.9	21
Lymphocytes (x 103/ul)	5	12.8	31.5	15.1	6.8	8.7	9.9	27.7	8.3	9.8	7.2	6.2	16.4	16.9	9
Monocytes (x 103/ul)	0.5	2.3	6	2.2	0.9	0.9	2.7	4.1	1.1	0.9	0.7	1.5	N/D	1.5	1
Granulocytes (x 103/ul)	10.9	4.1	5.1	2.3	2.9	11.4	7.1	13.7	7.6	4.7	2.8	3.3	12.2	4.6	2.7
Erythrocytes (x 106/ul)	5.03	3.32	2.96	4.12	4.75	5.2	5.16	4.66	5.22	5.57	5.52	3.87	5.43	4	4.57
Hemoglobin (g/dL)	14.2	9.3	8.6	12.5	14.4	17.2	13.8	12.7	14.2	15.3	15.2	10.5	14.9	11.9	13.4
Hematocrit (%)	40.6	28.1	26.3	38.5	42.6	42.4	40.4	36.3	42.5	44.6	44.3	31.6	43.9	36.4	40.2
Mean Corpuscular Volume (fL)	80.7	84.7	88.8	93.4	89.5	81.5	78.2	78	81.3	80.1	80.2	81.8	80.9	91.2	88.1
Mean Corpuscular Hemoglobin (pg)	28.2	28.1	29	30.3	30.2	33.1	26.7	27.4	27.1	27.5	27.5	27.1	27.5	29.7	29.3
Mean Hemoglobin Content (g/dL)	34.9	33.1	32.7	32.5	33.7	40.6	34.1	35.1	33.4	34.3	34.3	33.2	34.1	32.6	33.2
Red Cell Distribution Width (%)	12.4	13.6	14.8	22.5	17.5	12	12.1	12.2	17.2	15.7	11.4	11.5	11.4	23.4	19.1
Platelets x 103/ul	431	267	82	226	336	371	336	206	348	454	270	237	102	260	397
Mean Platelet Volume (fL)	10.9	13.2	11.1	14.8	11	13.1	13.5	13.7	13.8	12	13.1	13.1	18.2	14.4	13
Reticulocytes (%)	1.2	1.3	2.6	2	2.4	1.3	1.9	1.3	2	1.7	1.3	1.8	2.5	2.2	2.6
BIOCHEMISTRY
Glutamate Pyruvate Transaminase (U/L)	19.6	92.5	64.9	26.3	26.2	19.1	47.8	39.6	21.8	25	15.1	67.6	38.7	23.9	N/D
Creatine (mg/dL)	0.677	0.7	0.604	0.562	<0.500	0.564	0.665	0.605	0.507	0.659	0.579	0.609	0.508	0.504	0.585
Blood Urea Nitrogen (mg/dL)	34.45	11.6	15.9	15.4	20.25	16.2	17.75	15.45	13.5	23.3	19.15	10.75	11.7	13.8	19.35
Route of Administration	ORAL dose - 50 mg/kg, once a day/3 days
MN ID/SEX	24028 / Male					26005 / Female					25022 / Male
DAY	-2	9	12	19	25	-2	9	12	19	25	-2	9	12	19	25
WEIGHT (g)	804	873	804	847	853	738	776	738	757	748	800	851	800	832	818
Complete Blood Count (CBC)
Leucocytes (x 103/ul)	16.9	8.9	22.2	13.7	15.3	11.3	15.8	22	33.6	15.4	15.4	20.5	42	59.3	16.4
Lymphocytes (%)	61.5	66.1	66.2	75.3	75.3	73.1	63.4	76.8	78.4	65.9	64.5	61	68.1	79	79.6
Monocytes (%)	5.2	8.1	7.5	n/d	11.7	4.5	15.5	8.4	11.5	7.3	3.7	17.3	14	11.4	7
Granulocytes (%)	33.3	25.8	26.3	17.6	13	22.4	21.1	14.8	10.1	26.8	31.8	21.7	17.9	9.6	13.4
Lymphocytes (x 103/ul)	10.4	5.9	14.7	10.3	11.5	8.3	10	16.9	n/d	10.1	9.9	12.5	28.6	46.8	13.1
Monocytes (x 103/ul)	0.9	0.7	1.7	n/d	1.8	0.5	2.4	1.8	3.9	1.1	0.6	3.5	5.9	6.8	1.1
Granulocytes (x 103/ul)	5.6	2.3	5.8	2.4	2	2.5	3.3	3.3	3.4	4.1	4.9	4.4	7.5	5.7	2.2
Erythrocytes (x 106/ul)	7.17	5.14	4.25	4.96	5.44	5.2	3.94	2.77	3.82	4.62	6.1	4.76	4.04	3.94	4.69
Hemoglobin (g/dL)	19.3	13.5	11.2	14	15.5	14.7	10.8	7.7	11.6	13.5	17	12.9	11.2	11.5	14
Hematocrit (%)	54.4	39.5	32.4	41.8	44.4	42.5	32.5	22.7	36.2	40.4	48	38.1	33.2	35.3	41.4
Mean Corpuscular Volume (fL)	75.8	76.8	76.4	84.2	81.7	81.7	82.4	81.9	94.8	87.4	78.6	80.1	82.1	89.8	88.1
Mean Corpuscular Hemoglobin (pg)	26.8	26.3	26.4	28.3	28.6	28.2	27.5	27.6	30.3	29.3	27.8	27.1	27.7	29.3	29.8
Mean Hemoglobin Content (g/dL)	35.4	34.2	34.5	33.6	35	34.6	33.4	33.7	32	33.5	35.4	33.8	33.7	32.6	33.7
Red Cell Distribution Width (%)	11.8	12	11.3	21.9	17.9	10.4	10.8	11.3	24.4	19.2	13.6	13.3	13.4	22.7	20.4
Platelets x 103/ul	463	264	131	183	425	372	161	31	235	354	389	122	79	70	211
Mean Platelet Volume (fL)	10.2	13.9	14.6	13.3	11.2	12.8	13.9	11.8	19.7	14.1	10.4	11	11.3	12.3	11.2
Reticulocytes (%)	1.8	1.1	2	1.6	2	1.7	1	2.3	1.8	1.3	2	2.5	1.9	1.7	2.1
BIOCHEMISTRY
Glutamate Pyruvate Transaminase (U/L)	24	53.9	46.1	35		10	15.4	37.8	19.5	17.7	N/D	45.2	46.7	40.3	27.2
Creatine (mg/dL)	0.679	0.825	0.686	0.695	0.663	0.554	0.587	0.565	0.678	0.52	N/D	0.672	0.563	0.614	0.578
Blood Urea Nitrogen (mg/dL)	18	15	23.55	18.3	21	23.05	13.15	26.95	27.85	24.4	N/D	14.3	23.05	16.75	16
Route of Administration	CONTROL (Pf infected, Untreated)
MN ID/SEX	21021 / Female							N/D = not determined
DAY	-2	9	12	19	25
WEIGHT (g)	757	741	757	742	723
Complete Blood Count (CBC)
Leucocytes (x 103/ul)	13.4	17.4	44.7	17.9	18.7
Lymphocytes (%)	59.2	66.1	63.1	70.5	72.8
Monocytes (%)	12.6	n/d	7.1	10.4	8
Granulocytes (%)	28.2	18.7	29.8	19.1	19.2
Lymphocytes (x 103/ul)	7.9	11.5	28.2	n/d	13.6
Monocytes (x 103/ul)	1.7	n/d	3.2	n/d	1.5
Granulocytes (x 103/ul)	3.8	3.3	13.3	3.4	3.6
Erythrocytes (x 106/ul)	5.72	3.59	3.36	4.37	4.5
Hemoglobin (g/dL)	15.5	9.5	9.1	12.3	12.9
Hematocrit (%)	44.4	28	27	38.7	38.2
Mean Corpuscular Volume (fL)	77.5	78	80.4	88.5	85
Mean Corpuscular Hemoglobin (pg)	27.2	26.4	27.1	28.3	28.7
Mean Hemoglobin Content (g/dL)	35.1	33.8	33.7	32	33.7
Red Cell Distribution Width (%)	10.2	11.2	11.5	21.9	17.3
Platelets x 103/ul	550	124	27	319	266
Mean Platelet Volume (fL)	12.3	15.7	11.7	n/d	15.2
Reticulocytes (%)	1.1	0.9	1.2	1.7	1.9
BIOCHEMISTRY
Glutamate Pyruvate Transaminase (U/L)	19	39.8	34.8	40.4	28.3
Creatine (mg/dL)	<0.500	<0.500	0.583	<0.500	<0.500
Blood Urea Nitrogen (mg/dL)	18.95	14.5	14.2	15.4	16.35

## Sheet: PD-2
	Pharmacodynamics of BCX4945 in Aotus lemurinus lemurinus (Trial 2)
	CHRONOLOGY OF WEIGHTS, CBC´s AND BLOOD CHEMISTRY DETERMINATIONS
Route of Administration	ORAL doses - 10 mg/kg, twice a day/7 days
MN ID/SEX	26047 / Female (ITM1)						25044 / Male (ITM2)						26027 / Male (ITM3)
DAY	-10	8	12	15	18	25	-10	8	12	15	18	25	-10	8	12	15	18	25
WEIGHT (g)	824	814	845	839	860	843	814	820	840	830	820	827	895	890	890	890	900	888
Complete Blood Count (CBC)
Leucocytes (x 103/ul)	23.8	12.9	16.8	13.1	21.9	16.9	31.3	18.9	13.2	28.3	17.1	19.9	10.2	11.8	18.2	12.2	8.1	14.5
Lymphocytes (%)	87.8	74.5	68.4	81.3	82.9	90	76.1	74.4	68.9	78.1	78	79.1	78	70.2	67.6	63	58.1	74.8
Monocytes (%)	5.7	15.5	10.3	11.2	9.3	5.3	10.6	11	11.1	10	6.5	9.5	6.1	11.4	5.9	4.4	4.9	8
Granulocytes (%)	6.5	10	21.3	7.5	7.8	4.7	13.3	14.6	20	11.9	15.5	11.4	15.9	18.4	26.5	32.6	37	17.2
Lymphocytes (x 103/ul)	20.9	9.6	11.5	10.7	18.2	15.2	23.8	14.1	9.1	22.1	13.3	15.7	8	8.3	12.3	7.7	4.7	10.8
Monocytes (x 103/ul)	1.4	2	1.7	1.5	2	0.9	3.3	2.1	1.5	2.8	1.1	1.9	0.6	1.3	1.1	0.5	0.4	1.2
Granulocytes (x 103/ul)	1.5	1.3	3.6	1	1.7	0.8	4.2	2.8	2.6	3.4	2.7	2.3	1.6	2.2	4.8	4	3	2.5
Erythrocytes (x 106/ul)	6.12	4.63	4.11	4.51	4.39	4.98	5.93	4.72	4.24	4.68	4.88	4.04	5.73	4.51	4.4	4.77	4.74	4.04
Hemoglobin (g/dL)	17.3	13.2	11.6	12.9	12.3	13.7	15.8	12.9	11.4	13.6	13.7	11.2	17	13	13.1	14.5	14.1	12.2
Hematocrit (%)	47.5	36.7	32.7	36.3	35.7	40.8	44.6	36.6	33.5	38.8	40.6	34.8	46.1	36.2	36.1	40.6	39.9	35.7
Mean Corpuscular Volume (fL)	77.6	79.3	79.5	80.5	81.2	81.8	75.2	77.6	78.9	83	83.2	86	80.5	80.2	82.1	85	84.3	88.4
Mean Corpuscular Hemoglobin (pg)	28.3	28.5	28.3	28.7	28	27.4	26.7	24.4	27	29	28.1	27.6	29.6	28.9	29.8	30.4	29.9	30.1
Mean Hemoglobin Content (g/dL)	36.4	35.9	35.5	35.6	34.4	33.6	35.5	35.3	34.2	34.9	33.8	32.1	36.8	36	36.3	35.8	35.4	34
Red Cell Distribution Width (%)	11	12.5	13.6	17.5	16.7	17.4	13	16.9	20.2	23.1	22.6	22.2	11.7	11.8	12.1	18.5	17.7	17.3
Platelets x 103/ul	266	297	338	164	115	158	236	276	264	258	247	166	253	216	339	245	208	118
Mean Platelet Volume (fL)	11	9.7	9.9	10.4	12.4	11.8	13.1	11.8	9.6	12.8	12.1	12.7	11.9	11.7	12.2	11.2	11.7	13.3
Reticulocytes (%)	2.1	2.8	2.2	4.2	3.1	1.9	1.2	1.8	3.8	2.6	2.2	2.6	1.1	1.4	2.6	3.1	1.9	3.1
BIOCHEMISTRY
Glutamate Pyruvate Transaminase (U/L)	20.1	13.2	27.3	21.4	15.3	N/D	17.1	18.8	48	29.1	22.3	N/D	23.9	28.1	33.4	27.1	27.5	N/D
Creatine (mg/dL)	0.531	0.539	0.5	0.638	0.5	N/D	0.5	0.5	0.5	0.5	0.5	N/D	0.5	0.5	0.5	0.512	0.5	N/D
Blood Urea Nitrogen (mg/dL)	15.35	18.65	10.55	11.4	16.4	N/D	11.3	14.7	12.6	13.8	15.2	N/D	18.35	12.75	12.9	17.15	20.6	N/D
	CONTROL (Pf infected, Untreated)
MN ID/SEX	26044 / Female (IUM)
DAY	-10	8	12	15	18	25
WEIGHT (g)	750	757	772	754	746	745
Complete Blood Count (CBC)
Leucocytes (x 103/ul)	23.2	15.4	46.2	29.8	21.2	13.4
Lymphocytes (%)	79.4	77.5	67	83.5	85.7	85.2
Monocytes (%)	6.7	9	10.9	8.2	3.9	5.7
Granulocytes (%)	13.9	13.5	22.1	8.3	10.4	9.1
Lymphocytes (x 103/ul)	18.4	11.9	31	24.9	18.2	11.4
Monocytes (x 103/ul)	1.6	1.4	5	2.4	0.8	0.8
Granulocytes (x 103/ul)	3.2	2.1	10.2	2.5	2.2	1.2
Erythrocytes (x 106/ul)	6.05	3.83	3.37	4.14	3.4	4.58
Hemoglobin (g/dL)	17	10.5	9.5	12.7	10.4	13.6
Hematocrit (%)	47.1	30.4	26.8	37.2	30.4	40.6
Mean Corpuscular Volume (fL)	77.8	79.4	79.6	89.7	89.4	88.6
Mean Corpuscular Hemoglobin (pg)	28.2	27.5	28.1	30.7	30.7	29.7
Mean Hemoglobin Content (g/dL)	36.2	34.6	35.3	34.2	34.4	33.6
Red Cell Distribution Width (%)	11.9	12.8	12.1	23.7	22.3	18.9
Platelets x 103/ul	309	175	263	150	142	320
Mean Platelet Volume (fL)	10.5	10.2	11.7	11.2	11.4	10.5
Reticulocytes (%)	1.8	2.7	1.8	5.6	4.1	1.7
BIOCHEMISTRY
Glutamate Pyruvate Transaminase (U/L)	18.3	87.3	50.2	25.7	30	N/D
Creatine (mg/dL)	0.57	0.5	0.5	0.5	0.5	N/D
Blood Urea Nitrogen (mg/dL)	15.1	23.4	12.45	18.4	17.35	N/D
N/D = not determined
